# Supplementary material for: First-Principles Investigation of Phosphorus-Doped Graphitic Carbon Nitride as Anchoring Material for the Lithium-Sulfur Battery
Source: Molecules. 2024 Jun 9;29(12):2746. doi: 10.3390/molecules29122746 (PMC11206158; doi:10.3390/molecules29122746)
Supplement: Supplementary file 1 [file molecules-29-02746-s001.zip]

Archive with 1 entries (1 files):
- molecules-3032788-supplementary.pdf
